# Supplementary material for: Longitudinal Effectiveness of Repeated Lifestyle Education in Pediatric Dyslipidemia: Developmental and Environmental Modifiers in a Real-World Clinical Cohort
Source: Children (Basel). 2026 May 16;13(5):682. doi: 10.3390/children13050682 (PMC13204048; doi:10.3390/children13050682)
Supplement: Supplementary file 1 [file children-13-00682-s001.zip]

Archive with 1 entries (1 files):
- children-4286169-supplementary.pdf
